# Supplementary material for: Species Interactions during Diversification and Community Assembly in an Island Radiation of Shrews
Source: PLoS One. 2011 Jul 7;6(7):e21885. doi: 10.1371/journal.pone.0021885 (PMC3131392; doi:10.1371/journal.pone.0021885)
Supplement: Appendix S1 — Voucher specimens measured for condylo-incisive length. (TXT) [file pone.0021885.s001.txt]

Genus_species	Island	Museum_Acronym	Museum_Catalog	Condyloincisive_Length_(mm)
Crocidura_batakorum	Palawan	KU	165413	17.82
Crocidura_batakorum	Palawan	KU	165415	17.82
Crocidura_batakorum	Palawan	KU	165320	17.97
Crocidura_batakorum	Palawan	KU	165412	18.22
Crocidura_batakorum	Palawan	KU	165418	18.23
Crocidura_beatus	Camiguin	KU	165708	20.63
Crocidura_beatus	Camiguin	KU	165710	21.15
Crocidura_beatus	Camiguin	KU	165711	20.91
Crocidura_beatus	Camiguin	KU	165721	20.51
Crocidura_beatus	Camiguin	KU	165726	20.28
Crocidura_beatus	Camiguin	KU	165731	21.17
Crocidura_beatus	Mindanao	FMNH	87391	20.09
Crocidura_beatus	Mindanao	USNM	144647	20.15
Crocidura_beatus	Mindanao	FMNH	166459	20.40
Crocidura_beatus	Mindanao	FMNH	80360	20.74
Crocidura_beatus	Leyte	USNM	458963	20.88
Crocidura_beatus	Leyte	USNM	457982	21.05
Crocidura_beatus	Mindanao	FMNH	190154	21.15
Crocidura_beatus	Bohol	USNM	458960	21.16
Crocidura_beatus	Mindanao	FMNH	146965	21.20
Crocidura_beatus	Mindanao	FMNH	146966	21.24
Crocidura_beatus	Leyte	USNM	457981	21.48
Crocidura_beatus	Leyte	USNM	457983	21.61
Crocidura_beatus	Leyte	USNM	457984	21.67
Crocidura_grandis	Mindanao	USNM	144648	23.70
Crocidura_grayi	Calayan	PNM	5157	21.74
Crocidura_grayi	Calayan	KU	164021	21.11
Crocidura_grayi	Calayan	PNM	5156	20.89
Crocidura_grayi	Calayan	KU	164020	20.93
Crocidura_grayi	Luzon	FMNH	188227	19.13
Crocidura_grayi	Luzon	FMNH	188223	19.18
Crocidura_grayi	Luzon	FMNH	175371	19.43
Crocidura_grayi	Luzon	FMNH	175372	19.65
Crocidura_grayi	Luzon	FMNH	175377	19.91
Crocidura_grayi	Luzon	FMNH	175378	20.03
Crocidura_grayi	Luzon	FMNH	167217	20.05
Crocidura_grayi	Luzon	FMNH	167218	20.10
Crocidura_grayi	Luzon	FMNH	188225	20.13
Crocidura_grayi	Luzon	FMNH	168974	20.15
Crocidura_grayi	Luzon	FMNH	168976	20.15
Crocidura_grayi	Luzon	FMNH	183449	20.15
Crocidura_grayi	Luzon	FMNH	175373	20.18
Crocidura_grayi	Luzon	FMNH	183466	20.20
Crocidura_grayi	Luzon	FMNH	167221	20.26
Crocidura_grayi	Luzon	FMNH	175622	20.27
Crocidura_grayi	Luzon	FMNH	175376	20.30
Crocidura_grayi	Luzon	FMNH	190704	20.35s
Crocidura_grayi	Luzon	FMNH	175623	20.61
Crocidura_grayi	Luzon	FMNH	167326	20.65
Crocidura_grayi	Luzon	FMNH	175366	20.65
Crocidura_grayi	Luzon	FMNH	175368	20.65
Crocidura_grayi	Luzon	FMNH	183451	20.70
Crocidura_grayi	Mindoro	KU	14703	18.80
Crocidura_grayi	Mindoro	KU	164435	19.22
Crocidura_grayi	Mindoro	KU	164439	19.22
Crocidura_grayi	Mindoro	KU	164438	19.57
Crocidura_grayi	Mindoro	USNM	144652	19.57
Crocidura_grayi	Mindoro	KU	164434	19.59
Crocidura_grayi	Mindoro	KU	164443	19.60
Crocidura_grayi	Mindoro	KU	164442	19.62
Crocidura_grayi	Mindoro	KU	164433	19.82
Crocidura_grayi	Mindoro	KU	164437	19.82
Crocidura_grayi	Mindoro	FMNH	87390	19.89
Crocidura_grayi	Mindoro	KU	164436	19.97
Crocidura_grayi	Mindoro	KU	164441	19.99
Crocidura_grayi	Mindoro	FMNH	87388	20.15
Crocidura_grayi	Mindoro	CMC	1066	19.64
Crocidura_mindorus	Mindoro	USNM	144654	22.29
Crocidura_mindorus	Mindoro	USNM	144653	22.61
Crocidura_mindorus	Mindoro	CMC		3582	22.29
Crocidura_mindorus	Mindoro	CMC		1115	21.92
Crocidura_negrina	Negros	KU	165102	22.09
Crocidura_negrina	Negros	KU	165106	22.26
Crocidura_negrina	Negros	FMNH	78445	22.50
Crocidura_negrina	Negros	KU	165105	22.79
Crocidura_negrina	Negros	KU	165108	23.22
Crocidura_negrina	Negros	KU	165049	23.39
Crocidura_negrina	Negros	KU	165046	23.49
Crocidura_negrina	Negros	KU	165048	23.72
Crocidura_ninoyi	Sibuyan	FMNH	145685	22.00
Crocidura_ninoyi	Sibuyan	FMNH	145686	22.65
Crocidura_ninoyi	Sibuyan	FMNH	137022	23.15
Crocidura_palawanensis	Balabac	USNM	477389	21.71
Crocidura_palawanensis	Palawan	FMNH	195215	22.46
Crocidura_palawanensis	Balabac	USNM	477388	22.52
Crocidura_palawanensis	Palawan	FMNH	195231	22.90
Crocidura_palawanensis	Palawan	FMNH	195229	23.06
Crocidura_palawanensis	Palawan	FMNH	195218	23.21
Crocidura_palawanensis	Palawan	FMNH	195219	23.28
Crocidura_palawanensis	Palawan	FMNH	195228	23.33
Crocidura_palawanensis	Palawan	FMNH	195995	23.35
Crocidura_palawanensis	Palawan	FMNH	195994	23.41
Crocidura_palawanensis	Palawan	FMNH	195216	23.44
Crocidura_palawanensis	Palawan	FMNH	195232	23.54
Crocidura_palawanensis	Palawan	FMNH	195986	23.58
Crocidura_palawanensis	Palawan	FMNH	195991	23.60
Crocidura_palawanensis	Palawan	FMNH	195230	23.74
Crocidura_palawanensis	Palawan	USNM	477390	23.75
Crocidura_palawanensis	Palawan	FMNH	195992	23.79
Crocidura_palawanensis	Palawan	FMNH	195989	23.80
Crocidura_palawanensis	Palawan	FMNH	195226	23.82
Crocidura_palawanensis	Palawan	FMNH	195987	23.94
Crocidura_palawanensis	Palawan	FMNH	195225	24.11
Crocidura_palawanensis	Palawan	FMNH	195223	24.13
Crocidura_palawanensis	Palawan	FMNH	195233	24.27
Crocidura_palawanensis	Palawan	FMNH	195990	24.32
Crocidura_palawanensis	Palawan	FMNH	63022	24.61
Crocidura_palawanensis	Palawan	FMNH	195220	24.78
Crocidura_palawanensis	Palawan	FMNH	195996	25.40
Crocidura_panayensis	Panay	KU	164874	20.08
Crocidura_panayensis	Panay	KU	164993	21.43
Crocidura_panayensis	Panay	KU	164878	21.45
Crocidura_panayensis	Panay	KU	164992	21.49
Crocidura_panayensis	Panay	KU	164877	21.53
Crocidura_panayensis	Panay	KU	164876	21.54
Crocidura_panayensis	Panay	KU	164875	22.62
